# Supplementary material for: An Integrated Immunometabolic Signature Predicts Prognosis and Immunotherapy Response in ccRCC and Identifies UCN-Mediated Immune Evasion as a Therapeutic Vulnerability: Evidence from In Vitro and In Vivo Studies
Source: Cancers (Basel). 2026 Apr 25;18(9):1373. doi: 10.3390/cancers18091373 (PMC13163016; doi:10.3390/cancers18091373)
Supplement: Supplementary file 1 [file cancers-18-01373-s001.zip]

Archive with 10 entries (10 files):
- Supplementary Figure S1.tif
- Supplementary Figure S2.tif
- Supplementary Figure S3.tif
- Supplementary Figure S4.tif
- Supplementary Table S1.xls
- Supplementary Table S2.xls
- Supplementary Table S3.xls
- Supplementary Table S4.xls
- Supplementary Table S5.xls
- Supplementary Table S6.xls
