# Supplementary material for: An Integrated Immunometabolic Signature Predicts Prognosis and Immunotherapy Response in ccRCC and Identifies UCN-Mediated Immune Evasion as a Therapeutic Vulnerability: Evidence from In Vitro and In Vivo Studies
Source: Cancers (Basel). 2026 Apr 25;18(9):1373. doi: 10.3390/cancers18091373 (PMC13163016; doi:10.3390/cancers18091373)
Supplement: Supplementary file 1 [file cancers-18-01373-s001.zip › Supplementary Table S2.xls]

Supplementary Table 2. Metabolic function genes that applied in the analysis 
NME1
HAO1
GSS
WARS1
UGT2A3
LYPLA1
BDH2
SHMT2
NNMT
PRPS2
FMO1
AOC2
ACSS1
HYI
SUCLG2
NAT1
ECHS1
RETSAT
PLA2G4B
JMJD7-PLA2G4B
POLR3B
CYP2C8
PAFAH1B1
PAPSS2
ADSS1
PLCD3
AMD1
MAOA
HPD
GLDC
ACADM
EPHX1
AANAT
GALK1
NIT2
DCT
AK1
AGXT2
GALC
ACY1
AHCY
DLD
HDC
POLR3K
GFPT1
CA2
LCLAT1
PCK1
SGPP1
PKLR
CPT2
PPOX
ADCY5
PLA2G12B
CHDH
UGT2B10
SPTLC2
POLR1E
SPHK1
DEGS1
AHCYL1
PLA2G1B
NAA80
ALOX12B
HEMK1
ADCY10
MGST2
GMPR2
GAL3ST1
PIK3CA
MMUT
CHAT
GBA3
CYB5R1
ALDH7A1
POLD1
ALDH1A2
URAD
NT5C3A
SYNJ2
ENPP3
HPRT1
ALOX12
GUCY1A1
PDE4A
NMNAT3
GLUD2
KHK
PLD1
ACAT1
HMOX2
MTHFD1L
PDE3A
TPH1
PIP5K1C
DCK
GSTA1
CMPK1
POLR2F
UGT2B28
ACOX3
ADCY2
ACSM3
SARDH
TREH
LTC4S
AGPAT3
CKB
MDH2
CYP1A1
PGS1
PLA2G12A
AKR1B1
PRPS1L1
AGL
ARSA
PIK3CB
LIPG
PIP5K1A
AMY2A
PDE1A
PLCE1
ADH5
FLAD1
PIP4K2B
PRPS1
ME2
LIPC
UROC1
UPP2
IDH1
ACSS2
PGM2L1
GAA
TPI1
CAD
UGT2B4
OGDHL
SHMT1
WARS2
CYP4F2
CYP2F1
DGKZ
ACADS
PLCB3
HK1
PAFAH1B3
METTL6
BLVRB
GFPT2
DGKI
MLYCD
GPX2
MTHFD1
ALAD
SGPP2
BAAT
ACSL4
PNLIPRP2
NT5C
SULT1A2
TXNRD1
CPT1C
RDH8
EPHX2
ATIC
GUCY1B1
GALK2
AMDHD1
AKR1C2
CA13
DAO
SUOX
PLA2G6
SEPHS2
NMRK1
UGT1A9
GFUS
ADSS2
CA14
MPST
PLPP3
POLD2
TYMP
SYNJ1
POLR3C
MAT1A
GSTA5
MGST1
COMT
KMO
CYP3A4
POLR3A
PAFAH2
PMM2
NADSYN1
CPOX
POLR2E
DEGS2
SPHK2
PAICS
ALDOC
CA8
GPT2
ACO2
ACY3
LPCAT3
PYGL
ADH1A
CYP3A43
POLR2G
TYMS
INPP1
NME4
CMPK2
NME3
PIK3C2G
ADCY1
ITPA
GGCT
GPAM
DGKH
PGM2
PLA2G10
ADSL
CES2
HMOX1
PI4KA
ADCY6
CANT1
CYP2S1
AKR1B10
NOS2
FMO4
GSTA2
GUCY2F
TAT
PHOSPHO1
FMO3
GGT7
QPRT
ALOX5
GLUD1
POLE3
GPX6
ACAT2
MAOB
NMNAT2
ALAS2
DHRS4
PDE6G
PLCB2
ACACB
MTMR2
HMBS
PDE4C
UGT1A10
IDO1
MTAP
PDE7A
NEU2
AGPAT2
ACSS3
MMAB
PCYT2
TYR
POLR1B
ENTPD4
PLCD1
TRMT11
ADH6
FADS2
PLPP2
PKM
PISD
NAMPT
ACP4
ACYP1
PDE6H
HAGH
ME3
UPB1
FTMT
GPAT4
ITPK1
GAD2
RRM1
ACP3
IMPA1
MIF
FCSK
HAAO
CS
SRM
CKMT1A
CYP4A22
ADCY8
FHIT
CYP2C18
GYS1
MARS2
RDH10
PIKFYVE
PLA2G4E
PPAT
POLR2A
FBP2
PLA2G2D
NANP
UGT1A6
POLD3
POLA2
ALDH3A2
NT5E
NT5C1A
POLR2I
POLR2C
GPD1L
GPX5
DNMT3B
ENPP1
KYNU
ARG1
NUDT12
POLE2
PNP
PNPLA3
DHRS9
SMPD4
GGT1
TH
OXCT2
ITPKA
CA4
PSPH
HADH
SRR
GSTA3
ACOX1
ACSM1
IPMK
ENTPD1
TDO2
NANS
POLR3G
PIP5K1B
NPR2
INPP4A
PLCG1
PDHA1
PIP4K2A
ENPP6
ALDH9A1
MAT2B
AK7
CA3
COX10
OPLAH
UGT1A1
POLR2B
ALOX15
TRDMT1
NPL
ALDH3B2
GCLM
DNMT3A
PYGB
MTMR6
ADH1C
NT5C1B
MTMR1
NME7
PIP4K2C
LPGAT1
GATM
CKMT1B
PFKL
B4GALT1
MBOAT1
PDE6B
ALAS1
UCK1
CD38
PLCB1
BPNT1
POLR2K
ENTPD6
ALOX15B
UGT8
TK1
PDE10A
ACADVL
INMT
ACYP2
PLA2G2F
DLAT
INPP4B
PDE9A
HMGCS2
RFK
CHIT1
PTGIS
SAT2
ACMSD
PFKFB4
HADHB
CYP4A11
POLR3GL
CAT
IMPDH1
CP
PDE6D
DPYD
ALDOA
CKM
PLPP1
LPCAT2
POLA1
AMY1B
ECI1
POLR1C
GSTM4
GALE
CYP2J2
PTDSS2
MGST3
NUDT2
CYP2A7
CHIA
POLR1A
ALDH2
G6PD
CYP2D6
UGT1A4
GUCY2C
AKR1C3
MARS1
AOX1
ACP1
GANC
IMPA2
ACSM5
HCCS
CDS1
FECH
CPT1A
PRUNE1
ADO
CYP2B6
CHST11
UROS
PIK3CG
UGT2B11
GMPPA
FAH
PLCG2
PDHA2
PLA2G4A
PFKFB1
OAT
POLR3F
GOT1
POLR2J2
ADCY3
PDE1C
ALDH4A1
GPT
PDE8A
CDIPT
GNPDA2
UGT2B17
OXCT1
GPD2
ENPP2
CYP4F3
NUDT5
AFMID
INPP5J
MTR
DDO
NAGK
DGKB
AOC3
ALDOB
SGMS2
OCRL
GSTM2
TK2
CES1
EHHADH
LCAT
PRODH2
HADHA
POLR2H
ACHE
POLR2J3
HNMT
ADCY7
SUCLG1
ENTPD3
PTGES
NOS1
SULT2B1
PDE11A
ADH7
PGM1
UPRT
TBXAS1
ALDH5A1
LYPLA2
CBR3
LDHAL6A
GLUL
POLR2J
PDE6A
GDA
ACSM4
CA7
DGAT2
ACO1
AK3
SMPD1
PRDX6
G6PC2
PEMT
PMM1
GSTM5
TPO
CA5A
PAPSS1
SMS
ETNK1
B4GALT6
LRAT
PTGES2
PRODH
MAT2A
ABAT
POLR2D
TPMT
DHODH
ANPEP
HIBCH
KDSR
POLR2L
METTL2B
UGT1A8
GSR
PNPLA4
CEL
DNMT1
AZIN2
SPTLC1
AHCYL2
PDE8B
PFKP
NADK
SULT1A1
GMPPB
PYGM
ASAH1
GPX1
CYP2A6
INPP5B
ALDH1B1
CPT1B
NNT
PYCR3
NUDT9
LPL
GGT5
ADA
SUCLG2P2
CES5A
P4HA2
CYP1A2
DGKQ
RDH12
MTHFD2L
AADAT
UPP1
IDH2
UGT1A5
UGT2B15
CMAS
INPP5K
PLCD4
CYP2C19
PDE2A
AMY1A
LDHB
GMDS
HK3
ENTPD5
DTYMK
PIK3C2B
GUCY1A2
SI
INPP5A
GSTK1
MDH1
GPI
ACADSB
LDHC
CA6
POLR1H
COX15
TPH2
PSAT1
HEXA
GK
EPRS1
CHST13
SGMS1
DNMT3L
PFKFB3
GSTM1
PLD2
ETNK2
GMPS
NME6
GLS2
CYP2A13
CA12
POLE4
POLR1D
LALBA
TXNRD2
SMPD2
PDE7B
PHGDH
AKR1C1
AMDHD2
ALDH6A1
G6PC1
PCCA
PIPOX
SEPHS1
GCLC
CDA
RPE65
LCT
HPGDS
ALDH1A1
DGAT1
GPX3
ENTPD8
GALT
ACACA
GUCY2D
GPX4
GBE1
PAH
MTHFD2
AGK
UAP1
DGKD
CDO1
DBH
UGT1A7
ASAH2
LDHD
AMT
PCK2
FPGT
AK4
PLCB4
OGDH
HMGCL
CBR1
EARS2
GUSB
POLE
AGPS
AMPD3
ITPKB
TXNDC12
PNLIP
ACP5
RDH5
MBOAT7
CYP2C9
PLA2G15
ACER3
LAP3
DGKG
NAT2
NOS3
FMO2
AOC1
RDH11
PNMT
ASPA
GNMT
MGAM
GRHPR
ACSL3
RDH16
P4HA1
CHKA
HAO2
AKR1C4
NME2
GPAT2
UGT1A3
PGM3
BDH1
POLD4
PLCZ1
NME5
MIOX
UMPS
ADPRM
CA9
CTPS2
NT5C2
CYP26C1
NEU3
INPP5E
NEU4
L2HGDH
GPD1
AGPAT1
CYP26A1
GCDH
SORD
PFKM
GOT2
PTGS2
AMY1C
FMO5
FTH1
NME1-NME2
AWAT2
NMNAT1
GSTO1
CTH
GCAT
MINPP1
DGKE
PNLIPRP1
PLA2G2E
CA5B
PLA2G3
DHRS4L2
BLVRA
CKMT2
RRM2B
GSTT1
CERK
SDS
PLA2G7
DGKA
ASMT
CDS2
DUT
ACAA1
MCEE
CHPT1
ACSM2A
ME1
GNE
CYB5R3
ACP2
GUK1
SMPD3
DGUOK
APIP
GLA
SUCLA2
GSTA4
UXS1
PIK3CD
PDE1B
ECI2
AMY2B
HK2
BHMT
PCYT1A
DHDH
MGLL
GLO1
PLA2G2C
CBS
SAT1
PDE6C
AMPD2
DDC
PI4KB
CYP2E1
GAMT
BCO1
SULT1A3
PGP
UCKL1
GLYCTK
CYP2U1
AGPAT4
LDHA
DHRS3
HAL
PNPT1
ACSL5
RENBP
ISYNA1
ADH1B
GNPAT
ALDH3B1
PYCR1
GPAT3
ADH4
HAGHL
UCK2
LCMT2
PDHB
ENTPD2
HGD
CYP3A5
PC
PIK3C2A
B4GALT2
ACP6
MTMR7
PRIM1
NAGS
CRLS1
GBA
ACER2
GART
ADI1
UGT2A1
MBOAT2
GSTO2
NPR1
UGT2B7
ENPP7
ADK
PDE5A
ASS1
PCCB
PGD
PTGS1
GNPNAT1
AK2
PCYT1B
POLR3H
NT5M
PLA2G5
PAFAH1B2
AGXT
CA1
PFAS
ARG2
OTC
CTPS1
GSTM3
GLS
SULT1A4
CPS1
AGMAT
LPCAT1
POLR3D
UGDH
INPPL1
HMGCS1
PLA2G2A
PTGDS
FBP1
IMPDH2
BUD23
ACAA2
HEXB
ADCY4
ALDH3A1
DPYS
LIPF
GYS2
ALDH18A1
GSTT2
PHPT1
XDH
ALDH1A3
TAFAZZIN
AKR1A1
RRM2
GAD1
PIK3C3
UGCG
CYP1B1
DMGDH
UGP2
GGT6
ASL
MPI
GPX7
ACADL
PTDSS1
AMPD1
PDE3B
CHKB
GSTZ1
AK5
GSTP1
ADCY9
ODC1
LDHAL6B
FTCD
ALLC
CYP3A7
TYRP1
SCLY
CYP26B1
PDE4B
GK2
SULT1E1
ACER1
CSAD
ACOT12
LTA4H
CNDP1
ACSL6
BST1
IDO2
DCTD
UROD
IL4I1
PRIM2
TKFC
NEU1
LCMT1
AACS
LPCAT4
GLB1
PTEN
PDE4D
GNPDA1
ACSL1
IPPK
P4HA3
ENOPH1
CHST12
PYCR2
GMPR
ASNS
SGPL1
GCK
APRT
PFKFB2
