# Supplementary material for: An Integrated Immunometabolic Signature Predicts Prognosis and Immunotherapy Response in ccRCC and Identifies UCN-Mediated Immune Evasion as a Therapeutic Vulnerability: Evidence from In Vitro and In Vivo Studies
Source: Cancers (Basel). 2026 Apr 25;18(9):1373. doi: 10.3390/cancers18091373 (PMC13163016; doi:10.3390/cancers18091373)
Supplement: Supplementary file 1 [file cancers-18-01373-s001.zip › Supplementary Table S3.xls]

Supplementary Table 3. Differentially expressed gene analysis of IMRGs
gene	conMean	treatMean	logFC	pValue	fdr
CD1A	5	33.93320965	2.762697897	6.39E-13	1.42E-12
CD1D	127.2083333	556.9387755	2.130325557	2.51E-33	3.61E-32
CD8A	203.3194444	2399.107607	3.560677769	1.94E-30	1.88E-29
CD8B	44.15277778	457.8497217	3.374298036	6.18E-28	4.14E-27
CTSE	45.84722222	252.5714286	2.461785216	8.53E-06	1.26E-05
FCER1G	567.3472222	3043.513915	2.423434107	5.74E-34	9.26E-33
HLA-DOB	75.29166667	314.4897959	2.062451107	1.97E-17	5.70E-17
HLA-DQA1	3926	17423.73655	2.149921968	1.95E-25	1.06E-24
HLA-DQA2	698.4166667	3535.413729	2.339719163	2.64E-12	5.63E-12
HLA-DQB1	4483.138889	21086.32839	2.23372681	4.67E-27	2.90E-26
HLA-F	1897.486111	9449.343228	2.316124733	8.96E-38	5.02E-36
HLA-G	194.2222222	2482.93692	3.676267426	3.54E-30	3.27E-29
HSPA2	21219.13889	1132.410019	-4.227897787	2.66E-40	3.14E-38
IFNA14	6.194444444	0.103896104	-5.897761439	3.76E-37	1.65E-35
IFNG	2.611111111	54.37662338	4.380250812	1.06E-28	7.72E-28
KIR2DL1	2.486111111	12.9554731	2.381599019	4.48E-25	2.36E-24
KIR2DL3	2.361111111	13.34508349	2.498770491	2.53E-26	1.52E-25
KIR2DL4	7.861111111	38.61781076	2.296461234	4.71E-26	2.73E-25
KIR2DS4	2.847222222	19.68831169	2.789712399	6.85E-20	2.37E-19
KIR3DL1	4.138888889	18.52875696	2.162450674	6.88E-21	2.57E-20
KIR3DL2	1.902777778	9.699443414	2.349794882	5.10E-24	2.44E-23
KLRC2	1.527777778	8.150278293	2.415414609	6.25E-19	2.01E-18
KLRC3	0.722222222	3.374768089	2.224273648	1.90E-15	4.80E-15
KLRD1	91.86111111	442.4786642	2.268081753	4.58E-35	9.55E-34
LTA	10.19444444	58.99257885	2.532750321	8.94E-26	5.02E-25
KLRC4	2.055555556	9.165120594	2.1566255	1.03E-15	2.66E-15
CLEC4M	9.027777778	1.914656772	-2.237285114	9.25E-24	4.35E-23
IFI30	31.20833333	139.2690167	2.157871118	9.82E-22	3.89E-21
RAET1L	21.61111111	3.636363636	-2.571204867	4.77E-16	1.25E-15
PDIA2	4.805555556	39.72727273	3.047354625	0.017612454	0.020170476
HAMP	7.805555556	98.54359926	3.658188942	4.84E-28	3.29E-27
SLPI	6906.361111	1595.682746	-2.113751927	2.72E-19	8.96E-19
CXCL10	244.9027778	2426.018553	3.308309541	2.28E-29	1.81E-28
CXCL9	448.8194444	5243.584416	3.546346263	1.71E-30	1.67E-29
CXCL5	34.18055556	766.1910946	4.486456506	3.67E-09	6.60E-09
CXCL11	53.34722222	561.2282004	3.395102445	8.12E-29	6.02E-28
CXCL13	22.47222222	404.1410019	4.168644025	8.96E-26	5.02E-25
XCL1	17.68055556	79.35992579	2.166247069	1.16E-20	4.20E-20
DEFB1	25666.08333	5599.434137	-2.196510211	2.99E-35	6.84E-34
LCN1	0.222222222	9.393320965	5.401560308	3.52E-22	1.46E-21
BPI	157.0138889	27.33209647	-2.522224151	4.95E-17	1.40E-16
PGLYRP2	2.222222222	24.31168831	3.451575085	5.47E-13	1.22E-12
S100A2	4519.222222	312.1521336	-3.855753268	1.45E-39	1.40E-37
DEFB132	35.36111111	1.825602968	-4.27571866	2.16E-57	2.30E-54
S100Z	4.555555556	20.35435993	2.159638946	8.62E-29	6.35E-28
S100A14	1104.361111	192.1298701	-2.523058256	1.09E-35	2.91E-34
AZU1	2.347222222	10.0296846	2.095249899	9.45E-17	2.62E-16
UMODL1	61.97222222	9.313543599	-2.734219611	2.09E-35	4.90E-34
MMP9	122.7777778	1943.128015	3.984259582	1.54E-23	7.06E-23
APOBEC3G	400.3055556	1813.552876	2.179645266	6.34E-33	8.44E-32
FABP6	29.33333333	1294.402597	5.463601575	3.51E-38	2.16E-36
NOD2	61.80555556	314.4267161	2.346915376	3.37E-28	2.34E-27
PLAU	14925.61111	2827.667904	-2.400105405	2.78E-25	1.48E-24
PAEP	0.902777778	410.7124304	8.82954199	1.20E-12	2.61E-12
OBP2A	0.333333333	5.235621521	3.973323311	7.38E-19	2.37E-18
IFNL1	0.430555556	2.235621521	2.376404659	5.15E-12	1.08E-11
LPA	68.61111111	14.8961039	-2.20350719	1.40E-15	3.57E-15
FABP7	241.2777778	13628.81076	5.819820823	1.66E-36	5.98E-35
BPIFB1	2.083333333	9.705009276	2.219835903	0.002265089	0.0027875
OBP2B	0.277777778	3.051948052	3.457727312	9.06E-20	3.11E-19
RBP2	120.5694444	5.92393321	-4.347165151	7.20E-37	2.95E-35
PMP2	32.06944444	5.506493506	-2.541993542	2.54E-27	1.61E-26
ORM2	3.138888889	153.7124304	5.613836067	3.52E-12	7.43E-12
ORM1	6.75	256.309833	5.246857515	0.002228114	0.002743583
PRTN3	2.583333333	16.22077922	2.650537411	9.96E-10	1.85E-09
ISG20	192.4166667	891.6512059	2.212245703	3.74E-35	7.95E-34
IDO1	252.1388889	2381.215213	3.239407461	5.76E-35	1.18E-33
SEMG1	12.54166667	0.269016698	-5.542889549	1.42E-50	7.58E-48
CCL20	260.9305556	1379.684601	2.402600699	1.29E-17	3.83E-17
CHIT1	43.02777778	1141.597403	4.729641815	1.37E-19	4.58E-19
TLR7	221.7777778	903.7829314	2.026861497	6.17E-21	2.31E-20
VEGFA	9947.861111	108413.4434	3.446013488	1.73E-35	4.18E-34
TFR2	15.69444444	219.8311688	3.808070088	8.46E-27	5.16E-26
IL27	2.458333333	11.94434137	2.28057485	1.94E-23	8.77E-23
LYZ	2303.055556	12225.01484	2.408215099	4.95E-22	2.02E-21
CCL5	512.0416667	4493.135436	3.133389432	1.10E-33	1.66E-32
CCR6	5.319444444	31.48979592	2.565536922	3.36E-18	1.03E-17
TLR8	110.9861111	475.2949907	2.098444049	1.05E-20	3.84E-20
GNLY	92.83333333	761.1576994	3.035480561	4.27E-36	1.26E-34
PDGFRA	4810.013889	842.3135436	-2.513611791	2.95E-32	3.52E-31
MSR1	974.4305556	3994.844156	2.035507945	2.14E-24	1.07E-23
DLL4	1191.277778	5965.974026	2.324247842	5.41E-28	3.65E-27
SLC11A1	169.6527778	799.8608534	2.237163994	2.87E-30	2.74E-29
SEMG2	121.9166667	0.499072356	-7.932430654	5.82E-76	1.24E-72
CCL4	174.3333333	1056.144712	2.598887175	1.55E-29	1.27E-28
APOBEC3H	17.56944444	115.8107607	2.720628831	6.75E-34	1.07E-32
SPINK5	59.84722222	243.5510204	2.024867836	4.92E-06	7.36E-06
MARCO	69.88888889	332.6159555	2.25072236	1.25E-08	2.17E-08
TNFSF11	9.875	40.21706865	2.025955277	0.000787041	0.000995018
KNG1	72227.01389	774.8664193	-6.542447093	1.20E-41	2.83E-39
KLRK1	5.583333333	55.51576994	3.31369905	7.80E-28	5.14E-27
RNASE3	1.444444444	8.035250464	2.475828278	1.52E-22	6.46E-22
LTB4R	150.9861111	789.1131725	2.385816377	5.16E-35	1.07E-33
HRG	3707.25	870.4526902	-2.090511614	3.42E-42	1.04E-39
HMOX1	3792.944444	18661.33024	2.298661684	3.68E-30	3.37E-29
PDCD1	33.04166667	316.7476809	3.260975691	8.37E-25	4.29E-24
PCSK2	35.58333333	6.033395176	-2.56015968	4.11E-30	3.66E-29
ARG2	6361.069444	1410.888683	-2.172665171	1.18E-27	7.63E-27
AQP9	186.2222222	802.2189239	2.106970757	7.96E-14	1.85E-13
FASLG	16.83333333	179.8200371	3.417160995	8.54E-34	1.30E-32
BIRC5	93.52777778	484.5491651	2.373176243	3.37E-32	4.01E-31
VIM	34679.83333	189619.8683	2.450941267	1.70E-35	4.15E-34
NOS1	1287.166667	53.0890538	-4.599640632	6.77E-31	6.83E-30
CCL18	21.125	1071.717996	5.664830184	1.42E-29	1.17E-28
ACKR2	350.5555556	61.24304267	-2.517025233	5.81E-35	1.18E-33
CCR8	2.972222222	19.99257885	2.749850688	3.45E-21	1.30E-20
CCL11	174.3194444	25.45454545	-2.775738295	9.24E-29	6.78E-28
CCR5	184.9583333	1302.6141	2.81613754	2.08E-29	1.66E-28
CCL25	0.638888889	4.330241187	2.760810428	1.92E-12	4.11E-12
CCL4L2	88.88888889	511.1818182	2.523761525	9.59E-20	3.29E-19
XCL2	11.91666667	64.08534323	2.427013699	2.39E-25	1.29E-24
CXCR4	1934.486111	12480.43785	2.689646273	2.81E-37	1.30E-35
CXCR6	73.09722222	451.0241187	2.625316096	1.43E-29	1.18E-28
IL2	0.736111111	4.014842301	2.447347868	2.55E-15	6.35E-15
CRP	5.055555556	517.3784787	6.677206595	5.44E-09	9.70E-09
PTGDR	24.16666667	104.2356215	2.10875799	3.25E-28	2.27E-27
CD86	259.5694444	1117.107607	2.105575692	1.96E-28	1.39E-27
RNASE2	17.79166667	90.79406308	2.3513963	4.22E-24	2.04E-23
BTK	153.8611111	688.1205937	2.161032789	7.08E-31	7.11E-30
VAV1	193.7222222	916.9461967	2.242847626	4.03E-31	4.21E-30
CHP2	142.0694444	3.330241187	-5.414825824	1.83E-38	1.24E-36
CR2	742.3333333	52.3877551	-3.824765606	3.01E-30	2.83E-29
PIK3R5	170.875	1144.057514	2.743146338	5.73E-36	1.62E-34
CD72	78.83333333	474.7922078	2.590418575	1.50E-34	2.68E-33
LILRB3	45.02777778	228.8181818	2.345314508	3.02E-33	4.25E-32
IGHA2	846.3194444	3501.06679	2.048520366	1.36E-07	2.23E-07
IGHG1	14001.83333	95564.3692	2.770857076	3.68E-06	5.57E-06
IGHG3	1687.263889	13304.98145	2.979208964	4.15E-07	6.60E-07
IGHJ2	3.027777778	13.03710575	2.106292397	0.000331285	0.000432968
IGHJ3	5.305555556	29.51948052	2.476091602	5.79E-06	8.62E-06
IGHV1-18	223.7777778	1183.111317	2.402447139	1.94E-05	2.78E-05
IGHV1-24	132.2222222	781.9128015	2.564043061	0.002693746	0.003294075
IGHV1-3	5.319444444	38.28756957	2.847528598	4.39E-05	6.13E-05
IGHV1-46	111.7361111	568.2226345	2.346360786	2.84E-05	4.02E-05
IGHV1-69	42.66666667	207.7179963	2.283444904	0.000288618	0.000380005
IGHV2-26	27.59722222	177.6641929	2.686557979	0.000252998	0.000334554
IGHV2-70	38.48611111	243.5398887	2.661748282	0.002905068	0.003538266
IGHV3-20	8.680555556	37.67717996	2.117831704	3.51E-05	4.92E-05
IGHV3-21	117.8333333	718.6289425	2.608499326	1.69E-05	2.43E-05
IGHV3-23	396.4444444	1667.330241	2.072349267	5.03E-05	6.99E-05
IGHV3-30	166.0694444	1364.795918	3.03882668	2.00E-06	3.05E-06
IGHV3-33	107.0138889	504.9666048	2.23838993	2.03E-05	2.91E-05
IGHV3-38	2.222222222	12.34693878	2.474078395	8.47E-05	0.00011549
IGHV3-48	32.79166667	197.8664193	2.593125653	9.41E-06	1.38E-05
IGHV3-49	89.79166667	427.4749536	2.251186429	4.14E-05	5.79E-05
IGHV3-53	79.30555556	342.8812616	2.112215224	0.003121479	0.003786683
IGHV3-64	11.77777778	65.42671614	2.473812503	2.75E-05	3.90E-05
IGHV3-66	39.16666667	173.1855288	2.144620129	0.000407766	0.000529028
IGHV3-73	45.72222222	461.974026	3.336844311	0.009434578	0.011036383
IGHV4-31	67.80555556	339.4990724	2.323932244	0.000365734	0.000476529
IGHV4-34	122.6805556	579.7495362	2.240523156	6.43E-05	8.83E-05
IGHV4-39	256.3194444	1328.625232	2.373919387	0.000768344	0.000971958
IGHV4-4	15.61111111	67.47495362	2.111778856	0.00063465	0.000808116
IGHV4-59	181.4722222	911.4267161	2.328377927	0.000189578	0.000254644
IGHV5-51	286.4027778	1246.890538	2.122217429	0.000333416	0.000435486
IGHV6-1	8.583333333	63.82003711	2.894399516	1.83E-05	2.62E-05
IGKC	8812.75	46255.12801	2.391949133	5.09E-07	8.04E-07
IGKJ5	1.152777778	7.816326531	2.761376308	2.24E-06	3.41E-06
IGKV1-16	81.09722222	404.4267161	2.318153899	3.00E-05	4.23E-05
IGKV1-17	99.58333333	440.0352505	2.143642888	0.000196538	0.000263494
IGKV1-33	1.916666667	11.73469388	2.614108846	0.004604198	0.005516228
IGKV1-8	24.43055556	99.17439703	2.02128105	0.000229882	0.000304933
IGKV1-9	155.6388889	732.5435993	2.234712042	0.000219053	0.00029075
IGKV1D-16	8.680555556	37.64378479	2.116552404	0.000184531	0.000248335
IGKV1D-39	1.416666667	10.21150278	2.849622951	0.000549137	0.000703437
IGKV2-24	60.52777778	355.2040816	2.55297887	0.000215806	0.000287337
IGKV2-28	1.875	41.53617811	4.469405974	7.23E-05	9.88E-05
IGKV2D-29	27.81944444	146.1335807	2.393122225	2.17E-05	3.10E-05
IGKV2D-40	12.01388889	50.13729128	2.061180829	0.016704989	0.019172465
IGKV3-11	730.8194444	3227.367347	2.142770874	1.76E-05	2.53E-05
IGKV3-15	155.5138889	912.0983302	2.552145932	1.12E-05	1.64E-05
IGKV3-20	845.0277778	3445.152134	2.02749702	0.0002888	0.000380009
IGKV3D-11	12.40277778	50.88682746	2.03662898	0.000205651	0.000274674
IGKV5-2	13.73611111	112.7217069	3.036719843	0.000929833	0.001170676
IGLC2	1161.111111	5072.41744	2.127167443	5.04E-08	8.52E-08
IGLC3	741.9861111	4138.153989	2.479523245	1.68E-07	2.74E-07
IGLC6	2.25	9.621521336	2.096340027	8.91E-05	0.000121353
IGLC7	25.26388889	143.8608534	2.509525431	1.84E-05	2.64E-05
IGLV1-40	330.8472222	3901.239332	3.559695435	2.61E-06	3.97E-06
IGLV1-44	314.1944444	1261.855288	2.005816892	2.26E-05	3.22E-05
IGLV1-47	156.8333333	812.187384	2.372580395	4.64E-06	6.95E-06
IGLV2-23	424.1111111	1915.181818	2.174967176	9.67E-06	1.42E-05
IGLV3-10	100.9861111	784.8348794	2.95823227	7.05E-05	9.66E-05
IGLV3-12	2.236111111	10.40630798	2.218394528	8.58E-08	1.43E-07
IGLV3-16	5.041666667	75.32096475	3.901078837	0.000620894	0.000791547
IGLV3-19	326.5	2087.667904	2.676737336	8.99E-06	1.32E-05
IGLV3-21	415.5972222	1668.777365	2.005533578	2.88E-05	4.08E-05
IGLV3-27	21.08333333	90.99814471	2.109734153	0.001295935	0.001621062
IGLV3-9	45.43055556	215.5473098	2.246269704	0.000111161	0.000150644
IGLV4-60	20.375	116.2931354	2.512893975	0.000714072	0.000906535
IGLV4-69	118.2083333	569.174397	2.267539022	0.00197291	0.00244205
IGLV5-52	1.180555556	5.237476809	2.149406016	2.39E-08	4.10E-08
IGLV6-57	170.3055556	681.6938776	2.000998528	3.33E-05	4.68E-05
IGLV7-43	44.51388889	188.0816327	2.079031517	6.39E-05	8.77E-05
IGLV7-46	47.77777778	610.7977737	3.676283145	9.11E-06	1.34E-05
IGLV9-49	21.20833333	327.3580705	3.948166391	2.39E-06	3.63E-06
C3	11657.61111	117815.5083	3.337185372	1.44E-32	1.80E-31
FGF10	70	5.410018553	-3.693649475	2.55E-36	8.48E-35
SEMA5B	846.2361111	10341.85529	3.611290962	1.00E-31	1.14E-30
SEMA6D	5482.458333	657.67718	-3.059371425	9.60E-37	3.78E-35
TYMP	908.1527778	6448.146568	2.827877611	4.04E-36	1.21E-34
CXCR3	43.20833333	366.4267161	3.084143206	9.54E-30	8.06E-29
ACKR3	1336.347222	5725.200371	2.099031275	4.60E-27	2.86E-26
LTB4R2	35.73611111	153.7643785	2.105266772	8.43E-29	6.23E-28
PLXNA4	1196.194444	167.9554731	-2.832301208	7.53E-34	1.19E-32
ADM	2122.888889	12935.72356	2.607259985	9.35E-35	1.76E-33
AGRP	26.69444444	6.239332096	-2.097076019	5.49E-25	2.87E-24
AMH	9.486111111	58.00371058	2.612256522	1.08E-15	2.78E-15
APLN	1209.083333	6545.83859	2.436664346	3.59E-30	3.30E-29
BDNF	72.09722222	295.0055659	2.032726593	1.98E-10	3.83E-10
BMP3	134.9861111	24.02411874	-2.490255559	3.88E-17	1.10E-16
BMP6	2854.347222	549.5473098	-2.376845253	2.39E-19	7.94E-19
BMP7	1149.138889	119.554731	-3.264810051	9.45E-38	5.16E-36
BTC	779.1388889	192.528757	-2.016806576	6.02E-36	1.66E-34
CALCA	1331.930556	169.8794063	-2.970935988	5.97E-39	4.89E-37
CCK	8.055555556	1.886827458	-2.094021587	2.67E-12	5.67E-12
CD70	175	3229.786642	4.206012037	1.84E-35	4.34E-34
CER1	7.125	0.92393321	-2.947029545	1.21E-38	8.85E-37
CGB7	1.805555556	8.484230056	2.232340929	5.61E-17	1.58E-16
CHGA	97.25	17.49721707	-2.47457277	4.56E-30	4.04E-29
CHGB	2280.736111	147.0296846	-3.955320169	1.75E-39	1.55E-37
CMTM4	15158.47222	3683.717996	-2.040889829	3.01E-36	9.59E-35
EBI3	80.90277778	365.4656772	2.175474778	2.70E-31	2.86E-30
EGF	30742.70833	569.0371058	-5.755577726	4.97E-38	2.94E-36
EPGN	46.63888889	3.933209647	-3.567754427	2.52E-14	6.00E-14
EPO	80.55555556	682.8942486	3.08360619	3.34E-08	5.68E-08
ESM1	1396.5	16694.48052	3.579483723	5.56E-36	1.60E-34
FAM3B	1661.930556	83.00742115	-4.323475965	5.37E-41	7.74E-39
FGF1	8644.513889	460.1836735	-4.231503133	1.43E-33	2.14E-32
FGF9	2740.569444	271.309833	-3.336462451	8.71E-37	3.50E-35
FSHB	3.777777778	0.152133581	-4.634127298	1.17E-56	8.32E-54
GDF3	190.9305556	33.9703154	-2.490701485	3.89E-07	6.19E-07
GDF6	85.84722222	1024.411874	3.576880617	7.12E-28	4.73E-27
GDNF	124.4166667	30.93692022	-2.007778271	3.60E-35	7.73E-34
GNRH1	19.77777778	123.7792208	2.645816905	4.58E-30	4.04E-29
GREM1	2121.083333	312.1076067	-2.764685879	1.60E-07	2.61E-07
IFNK	0.319444444	3.410018553	3.416142634	3.62E-09	6.53E-09
IL11	253.375	21.2393321	-3.576463879	1.33E-30	1.32E-29
IL19	8.916666667	0.959183673	-3.216625478	4.58E-28	3.14E-27
IL37	0.180555556	1.434137291	2.989668424	1.50E-11	3.09E-11
IL26	0.444444444	2.653061224	2.57758297	3.09E-16	8.31E-16
INHBB	372.1666667	4824.079777	3.696233015	2.70E-36	8.84E-35
INHBE	22.11111111	212.1428571	3.262192675	2.88E-14	6.82E-14
NMB	304.0277778	1535.975881	2.336880514	3.23E-27	2.03E-26
PGF	725.9861111	9650.584416	3.732602458	2.67E-34	4.65E-33
PMCH	0.527777778	13.97402597	4.72667331	8.50E-27	5.17E-26
PRL	7.611111111	1.352504638	-2.49247354	1.05E-07	1.74E-07
PTHLH	67.66666667	2910.70872	5.426781342	4.38E-34	7.29E-33
REG1A	591.6388889	3824.675325	2.692548493	1.06E-09	1.97E-09
RETN	2.666666667	15.08534323	2.500038117	3.37E-18	1.03E-17
SCG2	35.25	540.755102	3.939280209	4.01E-25	2.13E-24
STC2	567.875	8596.083488	3.920034189	1.47E-37	7.82E-36
TAC1	97.84722222	11.95732839	-3.032635809	4.14E-34	6.94E-33
TDGF1	1754.472222	154.4508349	-3.505817532	1.21E-36	4.61E-35
TDGF1P3	38.625	4.734693878	-3.028191877	1.11E-23	5.19E-23
TNFSF13B	192.0416667	1012.278293	2.3981147	5.21E-30	4.58E-29
TNFSF14	34.22222222	426.3821892	3.639141826	7.55E-33	9.68E-32
TNFSF9	56.83333333	591.0204082	3.37839871	3.94E-33	5.48E-32
UCN	11.11111111	58.44155844	2.394991557	1.36E-31	1.52E-30
UTS2	3.222222222	20.91651206	2.698514396	1.13E-18	3.57E-18
AGTR2	30.08333333	4.623376623	-2.701945636	1.46E-33	2.18E-32
ANGPTL1	1686.583333	236.4397032	-2.834559384	2.17E-36	7.34E-35
ANGPTL4	1835.875	49328.94249	4.747894621	7.43E-36	2.02E-34
AVPR1B	20.38888889	261.4489796	3.680674378	1.24E-23	5.75E-23
AVPR2	1224.5	97.15584416	-3.655748184	1.52E-38	1.08E-36
BMPR1B	3055.25	487.3692022	-2.648203443	1.31E-36	4.90E-35
CRLF2	2.291666667	10.63450835	2.214284219	7.27E-17	2.04E-16
CSF3R	188.5277778	1219.374768	2.693292587	2.05E-34	3.61E-33
ESRRB	4191.305556	55.10204082	-6.249150138	2.27E-41	4.83E-39
ESRRG	7255.361111	759.7198516	-3.255507997	5.45E-41	7.74E-39
GCGR	1167.416667	139.8367347	-3.061504263	6.07E-37	2.53E-35
HTR3B	27.88888889	3.410018553	-3.031838964	3.41E-50	1.45E-47
HTR3D	5.513888889	0.693877551	-2.990317199	1.78E-10	3.46E-10
IL10RA	737.8888889	3317.541744	2.168639122	9.27E-29	6.78E-28
IL12RB1	76.43055556	439.3283859	2.523078296	1.10E-34	2.06E-33
IL12RB2	49.29166667	293.5584416	2.574232076	0.027396897	0.030959657
IL2RB	227.5555556	1761.246753	2.952306333	3.02E-35	6.84E-34
IL1RL1	2939.055556	730.1150278	-2.00915695	9.96E-25	5.07E-24
IL20RB	105.8055556	1489.532468	3.815372284	1.13E-35	2.98E-34
IL21R	61.91666667	369.8608534	2.578582902	7.70E-30	6.61E-29
IL2RA	67.01388889	309.6994434	2.208336754	1.95E-16	5.33E-16
IL5RA	64.09722222	15.36734694	-2.060393721	5.88E-23	2.57E-22
IL9R	5.680555556	22.88497217	2.010296601	2.24E-20	7.96E-20
LGR5	286.4305556	38.52504638	-2.894316804	1.32E-20	4.77E-20
MCHR1	17.13888889	794.5306122	5.534757318	4.46E-24	2.14E-23
MTNR1A	54.88888889	7.194805195	-2.931486605	4.90E-34	8.03E-33
NR0B2	961.9861111	100.4137291	-3.260059529	1.86E-38	1.24E-36
NR1I3	245.9722222	40.2244898	-2.612349373	2.20E-32	2.72E-31
NR2E1	8.083333333	157.9276438	4.288169572	6.04E-05	8.31E-05
NR3C2	4975.583333	1090.584416	-2.189764231	3.94E-37	1.68E-35
NR5A1	1.611111111	7.510204082	2.220796118	0.013522465	0.015637876
PTGER1	888.8611111	17.90352505	-5.633642434	5.16E-41	7.74E-39
PTGER3	23483.80556	4830.205937	-2.281509611	2.93E-33	4.16E-32
PTH1R	12716.40278	1324.573284	-3.263091048	6.93E-28	4.61E-27
SSTR5	156.3333333	8.345083488	-4.227555129	1.43E-32	1.80E-31
THRB	3558.513889	844.6994434	-2.074764861	1.57E-37	8.17E-36
TNFRSF14	2078.125	8316.282004	2.000656245	3.02E-36	9.59E-35
TNFRSF18	12.91666667	87.82374768	2.76537729	7.20E-32	8.33E-31
TNFRSF4	64.20833333	549.4415584	3.097133581	3.19E-36	9.97E-35
TNFRSF9	36.91666667	600.6178108	4.024103059	1.72E-29	1.40E-28
TSHR	16.68055556	76.67346939	2.200560122	1.11E-20	4.06E-20
ITGAL	497.4305556	2757.71243	2.470904987	2.26E-31	2.43E-30
ITGB2	1968.986111	9881.636364	2.327297032	1.00E-31	1.14E-30
TYROBP	864	5140.133581	2.572702635	3.34E-35	7.34E-34
FCGR3A	959.4444444	9571.45269	3.318466727	1.89E-36	6.71E-35
NCR1	5.861111111	33.59369202	2.518944267	6.12E-31	6.24E-30
CD247	124.5555556	729.3283859	2.549779174	7.49E-33	9.68E-32
ZAP70	74.47222222	542.5844156	2.865073298	2.61E-33	3.73E-32
LCP2	743.7222222	3305.261596	2.151928673	8.06E-34	1.26E-32
LAT	6.944444444	68.76808905	3.307808068	2.38E-28	1.67E-27
CD244	38.66666667	181.9981447	2.234761439	3.75E-30	3.40E-29
PRKCG	1.291666667	7.708719852	2.577257489	1.25E-06	1.94E-06
SH2D1A	57.20833333	307.1076067	2.424447027	2.35E-25	1.26E-24
GZMB	66.33333333	366.8571429	2.467412445	6.63E-31	6.72E-30
PRF1	264.5833333	1618.983302	2.613294015	3.21E-33	4.49E-32
CD3D	91.52777778	652.5324675	2.833768128	3.83E-29	2.98E-28
CD3E	306.3333333	1875.669759	2.614231575	1.48E-27	9.49E-27
CD3G	84.56944444	485.5769944	2.521491665	4.70E-26	2.73E-25
ITK	136.5138889	586.2244898	2.1024055	8.53E-25	4.37E-24
PAK6	73.55555556	5.406307978	-3.766118706	2.85E-40	3.14E-38
ICOS	11.15277778	110.9406308	3.314312847	3.97E-30	3.56E-29
CTLA4	14.26388889	108.7124304	2.930077636	9.99E-27	6.06E-26
CBLC	434.2916667	86.12059369	-2.3342341	3.20E-35	7.10E-34
TRAC	591.2916667	2390.658627	2.015466286	5.03E-20	1.75E-19
TRAJ1	0.083333333	1.528756957	4.197321565	9.90E-13	2.17E-12
TRAJ3	0.222222222	1.766233766	2.990601302	3.66E-09	6.59E-09
TRAJ18	0.111111111	1.261595547	3.505174475	2.57E-11	5.21E-11
TRAV1-1	0.916666667	5.454545455	2.572989859	1.77E-13	4.02E-13
TRAV1-2	4	18.27643785	2.191913006	1.33E-15	3.37E-15
TRAV2	2.541666667	14.67532468	2.52954568	1.51E-18	4.70E-18
TRAV3	3.625	22.54730983	2.636902413	1.42E-17	4.18E-17
TRAV4	3.75	23.54916512	2.650713413	1.84E-20	6.60E-20
TRAV5	2.055555556	12.76252319	2.634313313	1.36E-17	4.01E-17
TRAV8-1	2.319444444	10.97959184	2.242973227	1.01E-12	2.21E-12
TRAV8-3	4.75	19.78849722	2.058662636	2.47E-15	6.17E-15
TRAV8-4	4.458333333	18.46567718	2.05026978	3.80E-15	9.41E-15
TRAV8-6	5.222222222	28.52504638	2.449493477	1.90E-18	5.89E-18
TRAV9-2	3.666666667	17.02782931	2.215353511	2.06E-16	5.61E-16
TRAV10	1.152777778	7.764378479	2.751756015	1.38E-13	3.16E-13
TRAV12-1	4.194444444	26.66790353	2.66855277	3.12E-18	9.58E-18
TRAV12-2	6.041666667	36.10760668	2.579284303	1.52E-17	4.46E-17
TRAV12-3	4.291666667	23.99443414	2.483089859	1.38E-17	4.07E-17
TRAV13-1	6.319444444	32.58441558	2.366312481	1.35E-17	3.99E-17
TRAV13-2	3.180555556	15.96103896	2.327203873	7.15E-17	2.01E-16
TRAV14DV4	3.291666667	17.56957328	2.416189	3.77E-18	1.15E-17
TRAV16	2.5	12.78478664	2.354428084	1.60E-17	4.69E-17
TRAV17	4.25	27.3729128	2.687214216	3.80E-19	1.24E-18
TRAV19	4.708333333	39.05009276	3.052037609	4.11E-23	1.82E-22
TRAV20	2.375	11.38033395	2.260543475	9.23E-13	2.03E-12
TRAV21	3.638888889	25.69202226	2.819750547	4.42E-20	1.54E-19
TRAV24	1.5	13.51948052	3.172005312	1.73E-15	4.37E-15
TRAV25	1.777777778	11.45640074	2.68800696	2.45E-15	6.13E-15
TRAV26-1	2.611111111	14.06122449	2.428986478	1.30E-19	4.36E-19
TRAV26-2	1.25	7.536178108	2.591904967	4.79E-14	1.12E-13
TRAV27	2.125	20.30426716	3.256248211	2.16E-16	5.89E-16
TRAV29DV5	4.888888889	26.50278293	2.438565336	3.26E-17	9.30E-17
TRAV34	0.416666667	2.87012987	2.784150425	2.94E-11	5.94E-11
TRAV35	1.375	5.85528757	2.090308409	3.01E-14	7.11E-14
TRAV36DV7	1.361111111	6.089053803	2.161433218	2.39E-15	5.97E-15
TRAV38-1	1.097222222	6.055658627	2.464428132	5.40E-12	1.13E-11
TRAV41	1.888888889	11.19480519	2.567219679	3.95E-20	1.38E-19
TRBC1	8.388888889	57.66048237	2.781031263	4.10E-29	3.17E-28
TRBC2	256.6805556	1732.350649	2.754685063	5.72E-28	3.84E-27
TRBJ2-1	0.680555556	4.719851577	2.79395665	3.34E-21	1.26E-20
TRBJ2-2	0.444444444	2.510204082	2.497729663	4.88E-14	1.14E-13
TRBJ2-3	0.583333333	5.269016698	3.17514133	4.35E-24	2.09E-23
TRBJ2-4	0.097222222	1.109461967	3.512430291	6.84E-13	1.52E-12
TRBJ2-7	1.013888889	6.506493506	2.681980695	2.10E-19	6.97E-19
TRBV2	4.527777778	30.83302412	2.767601339	1.16E-20	4.22E-20
TRBV3-1	4.75	24.50834879	2.36727387	9.05E-18	2.70E-17
TRBV4-1	2.708333333	31.84972171	3.555803549	9.93E-21	3.64E-20
TRBV4-2	3.388888889	38.71243043	3.513912644	3.91E-20	1.37E-19
TRBV5-1	9.444444444	49.80333952	2.398704644	3.53E-20	1.24E-19
TRBV5-4	4.638888889	21.87012987	2.237110591	4.14E-16	1.10E-15
TRBV5-5	0.958333333	6.346938776	2.727461471	1.52E-15	3.87E-15
TRBV5-6	2.597222222	16.62523191	2.678333102	4.76E-19	1.54E-18
TRBV6-1	3.819444444	19.91651206	2.382530301	5.97E-19	1.93E-18
TRBV6-5	4.666666667	41.1187384	3.139331674	4.83E-22	1.98E-21
TRBV6-6	2.625	15.31168831	2.54424404	2.07E-18	6.40E-18
TRBV7-4	0.75	6.484230056	3.111972777	5.93E-13	1.32E-12
TRBV7-6	2.291666667	17.7606679	2.954216718	6.13E-16	1.59E-15
TRBV7-7	0.5	3.749536178	2.906712144	3.59E-10	6.81E-10
TRBV7-9	8.236111111	57.96289425	2.815094436	3.14E-22	1.31E-21
TRBV9	4.611111111	37.25602968	3.014287602	1.04E-21	4.11E-21
TRBV10-1	0.333333333	3.280148423	3.298723597	4.58E-11	9.22E-11
TRBV10-2	1.041666667	9.846011132	3.240645682	2.20E-14	5.25E-14
TRBV10-3	4.305555556	17.41372913	2.015953878	5.69E-15	1.40E-14
TRBV11-1	0.513888889	3.345083488	2.702513854	6.07E-09	1.08E-08
TRBV11-2	3.263888889	21.20037106	2.699425665	1.30E-18	4.06E-18
TRBV11-3	0.541666667	3.354359926	2.630560282	1.13E-10	2.23E-10
TRBV12-3	2.125	11.59554731	2.44803617	1.04E-15	2.67E-15
TRBV12-4	3.611111111	20.43413729	2.500466619	8.06E-17	2.26E-16
TRBV12-5	0.694444444	4.525046382	2.704001392	3.27E-10	6.22E-10
TRBV13	1.569444444	14.03153989	3.16034748	4.19E-14	9.86E-14
TRBV14	2.152777778	10.90909091	2.341259573	2.78E-15	6.91E-15
TRBV15	1.25	12.8812616	3.365273898	2.49E-17	7.17E-17
TRBV18	4.083333333	20.84230056	2.351695281	2.60E-17	7.48E-17
TRBV19	10.94444444	69.17810761	2.660116826	1.67E-21	6.46E-21
TRBV24-1	2.333333333	11.80333952	2.338730772	1.35E-17	4.00E-17
TRBV27	2.083333333	15.41187384	2.887076687	1.77E-15	4.48E-15
TRBV28	73.09722222	526.7755102	2.849299788	1.95E-29	1.58E-28
TRBV29-1	9.402777778	51.3729128	2.449848948	1.34E-19	4.48E-19
TRBV30	3.041666667	16.16883117	2.410281428	2.19E-14	5.23E-14
TRDC	39.45833333	169.2133581	2.100441537	6.48E-29	4.91E-28
TRDV1	3.25	15.37105751	2.241704801	1.43E-18	4.46E-18
TRGV4	2.736111111	12.69387755	2.213934108	2.21E-19	7.34E-19
TRGV2	1.833333333	11.21150278	2.612438646	1.79E-23	8.16E-23
TRGC2	30.625	146.5435993	2.258548206	1.07E-23	5.02E-23
TRAV6	1.777777778	8.942486085	2.33060097	2.52E-14	6.00E-14
NNMT	3211.458333	45004.65306	3.808773687	1.37E-35	3.47E-34
HPD	15770.97222	519.6345083	-4.923630548	6.02E-26	3.47E-25
GLDC	5109.041667	947.8719852	-2.430288567	1.45E-36	5.34E-35
AANAT	3.819444444	21.13172542	2.467975857	4.54E-27	2.83E-26
ACY1	1757.236111	383.6493506	-2.195447834	1.65E-17	4.81E-17
PCK1	64056.27778	9441.476809	-2.762255523	3.86E-20	1.35E-19
GAL3ST1	1405.263889	9419.469388	2.744804719	4.38E-28	3.01E-27
ENPP3	765.8888889	18247.83302	4.574446232	1.52E-31	1.69E-30
ADCY2	63.56944444	367.2226345	2.5302496	5.88E-05	8.10E-05
TREH	926.0277778	183.2003711	-2.337633045	7.74E-20	2.67E-19
CYP1A1	220.1805556	23.39332096	-3.234518479	7.73E-29	5.78E-28
PDE1A	11126.84722	1318.499072	-3.077076404	3.60E-39	3.07E-37
UPP2	1691.638889	86.87940631	-4.283263577	6.13E-31	6.24E-30
OGDHL	23359.70833	5545.814471	-2.074551002	4.68E-31	4.86E-30
CYP4F2	2512.819444	72.99814471	-5.105303404	4.34E-18	1.32E-17
CYP2F1	0.569444444	2.45825603	2.110008178	0.000105115	0.000142814
BAAT	19.84722222	896.5640074	5.497397574	3.33E-10	6.33E-10
RDH8	109.0416667	12.92393321	-3.076762413	3.96E-28	2.73E-27
DAO	3051.041667	327.9554731	-3.217730025	1.46E-12	3.16E-12
DEGS2	2134.472222	200.3358071	-3.413387178	2.62E-30	2.51E-29
ALDOC	1382.375	5696.497217	2.042926045	6.71E-22	2.69E-21
CA8	2025.611111	167.6790353	-3.594582997	2.72E-38	1.75E-36
TYMS	446.125	1847.974026	2.050424578	4.35E-33	5.94E-32
PIK3C2G	1265.458333	48.9109462	-4.693358821	9.37E-41	1.17E-38
PLCB2	384.3055556	1552.12987	2.013923539	1.08E-27	7.03E-27
UGT1A10	13.34722222	82.04081633	2.619802323	0.002094041	0.002587471
ADH6	2611.916667	430.7643785	-2.60013801	1.37E-10	2.68E-10
GAD2	0.611111111	6.092764378	3.317590332	2.16E-11	4.41E-11
ADCY8	39.625	336.309833	3.085308121	0.006582947	0.007799162
PLA2G2D	18.48611111	174.4137291	3.237999943	1.29E-18	4.06E-18
NT5C1A	34.56944444	1.914656772	-4.174339721	5.26E-25	2.76E-24
ARG1	7.083333333	35.97217069	2.344380879	6.28E-09	1.11E-08
TH	12.27777778	2.248608534	-2.448945037	1.12E-25	6.20E-25
ITPKA	13.41666667	175.5194805	3.709532973	6.09E-25	3.16E-24
TDO2	49.90277778	202.5213358	2.020881876	1.33E-06	2.05E-06
ENPP6	1978.25	59.17254174	-5.06315308	2.09E-36	7.30E-35
UGT1A1	5.347222222	32.67346939	2.611258114	8.03E-16	2.08E-15
ALDH3B2	171.6527778	6.586270872	-4.703887547	5.26E-41	7.74E-39
ADH1C	2013	175.2690167	-3.521704282	1.55E-39	1.43E-37
GATM	87886.15278	20078.62338	-2.129975515	1.08E-09	2.00E-09
ALOX15B	15.11111111	259.270872	4.100778484	1.86E-33	2.69E-32
UGT8	8091.958333	2012.764378	-2.007310596	5.15E-31	5.32E-30
HMGCS2	19681.68056	2822.25603	-2.801932636	2.41E-31	2.57E-30
PFKFB4	397.625	1831.742115	2.203736034	1.13E-31	1.28E-30
CP	2449.472222	28929.3321	3.561990179	3.18E-23	1.42E-22
CKM	102.6527778	10.50278293	-3.288929111	7.44E-18	2.23E-17
CYP2J2	283.125	9421.441558	5.056436771	3.31E-29	2.60E-28
CYP2A7	0.541666667	8.571428571	3.984058456	5.56E-05	7.69E-05
UGT1A4	0.5	10.88868275	4.44475753	1.52E-10	2.96E-10
FECH	7537.347222	1773.489796	-2.087465825	2.66E-37	1.26E-35
CYP2B6	1017.180556	39.71243043	-4.678841321	1.62E-37	8.19E-36
ALDH4A1	15979.79167	3619.128015	-2.142534555	6.46E-22	2.60E-21
CYP4F3	2093.194444	417.1836735	-2.326951731	1.93E-12	4.13E-12
INPP5J	4148.569444	841.2894249	-2.301939822	3.60E-36	1.09E-34
ALDOB	248509.0972	9508.146568	-4.707990713	2.88E-21	1.10E-20
PRODH2	5887	1241.602968	-2.245328716	9.28E-05	0.000126116
ENTPD3	231.2638889	21.0296846	-3.459040893	9.25E-39	7.29E-37
SULT2B1	637.625	46.3283859	-3.782739871	1.48E-13	3.39E-13
LRAT	69.29166667	279.7272727	2.013267157	2.37E-16	6.43E-16
ABAT	12328.55556	1508.178108	-3.031125062	1.61E-27	1.03E-26
CEL	674.2777778	80.20779221	-3.071528745	5.77E-36	1.62E-34
CYP2A6	2.916666667	140.9276438	5.594490306	1.02E-05	1.48E-05
ADA	192.7083333	783.3729128	2.023280284	1.92E-30	1.87E-29
UGT1A5	0.319444444	3.790352505	3.568695071	1.24E-07	2.03E-07
HK3	61.98611111	358.7402597	2.532922761	2.50E-32	3.02E-31
ACADSB	12658.59722	3099.996289	-2.029779146	2.90E-34	5.02E-33
CA6	0.347222222	2.469387755	2.830222205	1.53E-16	4.20E-16
PSAT1	6222.236111	1034.083488	-2.589080473	6.53E-26	3.74E-25
DNMT3L	20.26388889	2.478664193	-3.031276337	4.46E-19	1.45E-18
ALDH6A1	31395.68056	3948.339518	-2.991248128	3.03E-34	5.20E-33
PIPOX	6840.513889	874.3061224	-2.967894304	1.12E-10	2.19E-10
RPE65	1.013888889	6.285714286	2.632177139	3.09E-19	1.02E-18
PAH	16632.875	2274.71243	-2.870281484	6.27E-13	1.40E-12
DGKD	764.0833333	3129.293135	2.034034912	1.17E-34	2.14E-33
LDHD	4117.166667	792.6456401	-2.376903907	7.71E-32	8.87E-31
PCK2	13429.59722	2782.654917	-2.270882123	1.51E-12	3.27E-12
PNMT	70.81944444	9.486085343	-2.900260773	5.59E-33	7.53E-32
HAO2	7556.722222	1436.19295	-2.395511006	5.69E-11	1.14E-10
UGT1A3	2.319444444	32.44526902	3.806156932	7.18E-21	2.67E-20
BDH1	2097.527778	498.6957328	-2.072458153	7.77E-35	1.50E-33
PLCZ1	17.98611111	3.920222635	-2.197875792	7.06E-35	1.38E-33
MIOX	22569.76389	4750.897959	-2.2481192	7.69E-07	1.20E-06
CA9	234.8194444	13223.27458	5.8153838	2.22E-37	1.07E-35
SORD	5346.541667	1194.825603	-2.161805949	1.50E-25	8.30E-25
FMO5	2764.486111	494.6660482	-2.482484536	3.80E-37	1.65E-35
PLA2G3	19.94444444	4.270871985	-2.223384377	7.90E-44	2.80E-41
SDS	48.11111111	1007.408163	4.388134398	1.21E-38	8.85E-37
PLA2G7	47.59722222	573.122449	3.589894122	1.76E-35	4.20E-34
HK2	623.8611111	6243.178108	3.322983838	3.79E-35	7.98E-34
SULT1A3	0.902777778	4.142857143	2.198183261	5.76E-14	1.34E-13
HAL	14.01388889	67.07606679	2.258940732	8.20E-13	1.81E-12
ADH1B	9111.486111	1212.575139	-2.909612232	2.04E-34	3.61E-33
GPAT3	7239.569444	1184.792208	-2.611269842	2.41E-35	5.58E-34
UGT2A1	343.5972222	12.63636364	-4.765065109	2.27E-28	1.60E-27
GSTO2	1944.277778	483.1076067	-2.008817877	4.08E-33	5.60E-32
ASS1	55417.95833	8412.194805	-2.719799396	1.20E-18	3.79E-18
PLA2G5	8.138888889	51.63450835	2.665431811	4.38E-25	2.32E-24
AGXT	1017.333333	247.5825603	-2.038810862	9.54E-14	2.21E-13
CA1	16.05555556	90.21892393	2.490357493	9.76E-07	1.51E-06
GSTM3	19601.16667	1639.892393	-3.57926647	4.21E-41	7.74E-39
AGMAT	10519.68056	2056.918367	-2.354534452	1.07E-08	1.87E-08
LPCAT1	3148.5	16178.12801	2.361308109	3.95E-34	6.67E-33
FBP1	12974.43056	2561.402597	-2.340665284	1.22E-27	7.88E-27
RRM2	202.5555556	862.2003711	2.089705529	3.93E-30	3.53E-29
GGT6	6231.819444	173.6512059	-5.1653891	2.95E-40	3.14E-38
TYRP1	1285.819444	27.56957328	-5.543467325	3.63E-40	3.68E-38
ACOT12	162.2777778	6.988868275	-4.537262786	5.09E-42	1.35E-39
ACSL6	746.9027778	158.2486085	-2.238727649	1.46E-34	2.63E-33
P4HA3	80.34722222	489.4137291	2.60673452	1.63E-25	8.93E-25
GMPR	2922.958333	487.6252319	-2.583584579	3.43E-35	7.46E-34
