# Supplementary material for: An Integrated Immunometabolic Signature Predicts Prognosis and Immunotherapy Response in ccRCC and Identifies UCN-Mediated Immune Evasion as a Therapeutic Vulnerability: Evidence from In Vitro and In Vivo Studies
Source: Cancers (Basel). 2026 Apr 25;18(9):1373. doi: 10.3390/cancers18091373 (PMC13163016; doi:10.3390/cancers18091373)
Supplement: Supplementary file 1 [file cancers-18-01373-s001.zip › Supplementary Table S4.xls]

Supplementary Table 4. Prognostical IMRGs that applied in the analysis
CTSE
FCER1G
IFNG
KLRC2
IFI30
PDIA2
HAMP
SLPI
CXCL5
CXCL13
XCL1
LCN1
PGLYRP2
MMP9
APOBEC3G
PLAU
PAEP
OBP2A
LPA
ORM2
ORM1
ISG20
TFR2
IL27
CCL5
SLC11A1
MARCO
TNFSF11
KLRK1
LTB4R
PDCD1
AQP9
BIRC5
NOS1
CCL11
CCL25
XCL2
CRP
RNASE2
CD72
LILRB3
IGHG1
IGKC
IGLV6-57
SEMA5B
SEMA6D
LTB4R2
AGRP
AMH
BMP6
BMP7
CHGA
CMTM4
EBI3
ESM1
FGF1
GDF3
GDF6
GNRH1
GREM1
IL11
INHBE
PMCH
PTHLH
TNFSF13B
TNFSF14
UCN
AVPR1B
CSF3R
ESRRG
IL1RL1
IL21R
IL2RA
NR3C2
PTGER1
PTGER3
THRB
TNFRSF18
ZAP70
LAT
PRKCG
CTLA4
AANAT
PCK1
ADCY2
TREH
OGDHL
CYP2F1
RDH8
DAO
CA8
PLCB2
ADH6
ITPKA
TDO2
ALDH3B2
GATM
UGT8
HMGCS2
CKM
CYP2J2
FECH
ALDOB
SULT2B1
ABAT
CEL
ADA
HK3
ACADSB
CA6
PSAT1
DNMT3L
ALDH6A1
PAH
LDHD
PCK2
HAO2
MIOX
FMO5
SULT1A3
GSTM3
AGMAT
FBP1
RRM2
P4HA3
