# Supplementary material for: An Integrated Immunometabolic Signature Predicts Prognosis and Immunotherapy Response in ccRCC and Identifies UCN-Mediated Immune Evasion as a Therapeutic Vulnerability: Evidence from In Vitro and In Vivo Studies
Source: Cancers (Basel). 2026 Apr 25;18(9):1373. doi: 10.3390/cancers18091373 (PMC13163016; doi:10.3390/cancers18091373)
Supplement: Supplementary file 1 [file cancers-18-01373-s001.zip › Supplementary Table S5.xls]

## Sheet: Sheet1
Supplementary Table 5. The primer sequences for gene expression validation.
Gene	Primer(5'to3')
CTSE	F: CCCTCGGGGAGAGAAGAAAG
	R: GCCGAAGTATTCCATCTGTGA
KLRC2	F: ACTGCCAAGGTTTACTGCCA
	R: TTGTTCTGCTCCAGGAAAGGA
PDIA2	F: CCAGGTCGGAAGGTGATTGA
	R: CATAGTGGAGTTGGCCGGTG
HAMP	F: TTTTCCCACAACAGACGGGA
	R: AGATGGGGAAGTGGGTGTCT
PGLYRP2	F: CGCTGGGATTCTTGTACGTG
	R: AGCCCACCACGAAACTGTAG
ORM2	F: AGTACCAGACCCGCCAGAAC
	R: CTAAGGAACAGCAGGTGAGCA
CHGA	F: CCAAGGAGAGGGCACATCAG
	R: TCTTCCACCGCCTCTTTCAG
UCN	F: CGGGACAACCCTTCTCTGTC
	R: TGCCCACCGAGTCGAATATG
ADCY2	F: ATTCTCGTGCTGCCAAAAACG
	R: ATGAGCAGGGGAGAGGCTTT
