# Supplementary material for: An Integrated Immunometabolic Signature Predicts Prognosis and Immunotherapy Response in ccRCC and Identifies UCN-Mediated Immune Evasion as a Therapeutic Vulnerability: Evidence from In Vitro and In Vivo Studies
Source: Cancers (Basel). 2026 Apr 25;18(9):1373. doi: 10.3390/cancers18091373 (PMC13163016; doi:10.3390/cancers18091373)
Supplement: Supplementary file 1 [file cancers-18-01373-s001.zip › Supplementary Table S6.xls]

## Sheet: Sheet1
Supplementary Table 6. The sequences of siRNAs for UCN knockdown.
Gene	Primer(5'to3')
UCN#1	F: CCAUUGACCUCACCUUUCATT
	R: UGAAAGGUGAGGUCAAUGGTT
UCN#2	F: GCAUCAUAUUCGACUCGGUTT
	R: ACCGAGUCGAAUAUGAUGCTT
UCN#3	F: UGAGGCAGGCGGGACGCGCTT
	R: GCGCGUCCCGCCUGCCUCATT
